# Supplementary material for: FTIR Spectroscopy of Vitreous Humor for Postmortem Interval Estimation: A Multivariate Regression Approach
Source: Int J Mol Sci. 2026 Apr 13;27(8):3468. doi: 10.3390/ijms27083468 (PMC13115575; doi:10.3390/ijms27083468)
Supplement: Supplementary file 1 [file ijms-27-03468-s001.zip]

Archive with 1 entries (1 files):
- ijms-4214800-supplementary.pdf
